# Supplementary material for: Peripheral Hybrid CB1R and iNOS Antagonist MRI-1867 Displays Anti-Fibrotic Efficacy in Bleomycin-Induced Skin Fibrosis
Source: Front Endocrinol (Lausanne). 2021 Sep 28;12:744857. doi: 10.3389/fendo.2021.744857 (PMC8505776; doi:10.3389/fendo.2021.744857)
Supplement: Supplementary file 1 [file Table_1.xlsx]

## Sheet: Figure 1
Figure 1B	Dermal Thickness (µm)
	Control	Bleo + Vehicle	Bleo + MRI-1867
	277.371	364.719	339.52
	353.933	457.207	450.081
	220.466	415.012	437.287
	275.817	404.641	485.022
	251.772	506.059	396.915
	279.969	359.153	464.855
		378.363	448.733
		469.785	513.299
		482.713	338.485
		436.642
Figure 1D	Levels of MRI-1867 in skin (µM)
	single dose in control skin	14 day chronic dosin in fibrotic skin
	14.9377	0.115797
	14.5873	0.081817
	15.9504	0.170591
Figure 1E	Levels of Anandamide in skin (fmol/mg tissue)
	Control	Bleo + Vehicle	Bleo + MRI-1867
	7.61	9.45	12.18
	1.83	21.17	9.69
	1.88	12.07	13.55
	11.41	12.08	11.61
		23.87	28.03
		7.51	24.02
		4.77	13.9
		21	6.51
		13.79
	Levels of 2-AG in skin (pmol/mg tissue)
	Control	Bleo + Vehicle	Bleo + MRI-1867
	170	748	2453
	221	2197	1117
	42	834	2066
	306	1264	1277
		1648	1000
		693	960
		877	732
		967	684
		2841

## Sheet: Figure 2
Figure 2C	P-gp protein staining intensity
	Control	Bleo + Vehicle
	4.4	8.4
	2.6	18.2
	1.46	15.8
	2.46	16.4
	0.46	20.1

## Sheet: Figure 3
Figure 3A	Levels of MRI-1867 in serum (µM)
	1 mg/kg dose	3 mg/kg dose	10 mg/kg dose	30 mg/kg dose	60 mg/kg dose
	1.03	3.16	7.04	29.7	52.1
	0.85	4.8	14.32	20.8	54.49
	1.34	3.72	10.84	33.2	58.2
	1.27	3.21	12.87	26.9	46.53
	1.59		12.81	23.8
			7.52	27.1
			16.95	19.3
			17.31
			15.17
Figure 3B	Levels of MRI-1867 in skin (µM)
	1 mg/kg dose	3 mg/kg dose	10 mg/kg dose	30 mg/kg dose	60 mg/kg dose
	1.35	2.05	4.15	34.03	17.08
	1.09	3.39	5.87	35.49	30.51
	0.98	3	4.42	14.1	19.26
	1.36	2.25	4.09	27.38	20.8
			15.86	22.06
			8.59	28.57
			15.24	22.84
			12.19	23.96
				31.83
				24.4

## Sheet: Figure 4
Figure 4A	hydroxyproline in skin (nmole / mg tissue)
	Control	Bleo + Vehicle	Bleo + MRI-1867
	109.273	161.766	82.8104
	97.6408	192.601	95.4852
	68.9817	105.079	123.957
	111	172.993	110
	160	168.972	104
	117	144	121
		152	131
		207	116
		138	148
		133
		247
Figure 4B
	Dermal Thickness (µm)
	Control	Bleo + Vehicle	Bleo + MRI-1867
	209.121	365.5	276.026
	245.12	247.869	271.689
	201.19	294.464	281.241
	288.75	311.778	299.91
	346.062	302.433	363.169
	313.984	315.478	189.822
	277.371	486.3	284.199
	353.933	348.2	397.159
	279.969	491.9	332.883
		361.064	320.945
		417.833	342
		457.207	332.883
		415.012	320.945
Figure 4D	Levels of Anandamide in skin (fmol/mg tissue)
	Control	Bleo + Vehicle	Bleo + MRI-1867
	6.8	77.2	15.7
	32.3	34.8	32.5
	19.9	57.8	35.4
		53.6	18.6
		53.5	23
		33.6	28.5
	Levels of 2-AG in skin (pmol/mg tissue)
	Control	Bleo + Vehicle	Bleo + MRI-1867
	5076	4387	4837
	4165	5664	4290
	4399	4628	4243
		4333	5226
		5798	4164
		4818	3766

## Sheet: Figure 5
Figure 5A
	Dermal Thickness (µm)
	Control	Bleo + Vehicle	Bleo + Rimonabant (10 mg/kg)	Bleo + MRI-1867 (1 mg/kg)	Bleo + MRI-1867 (3 mg/kg)	Bleo + MRI-1867 (10 mg/kg)
	179.623	244.766	239.827	237.413	206.157	230.606
	97.053	250.658	233.349	208.427	213.228	185.647
	156.926	302.993	168.782	197.468	218.201	190.067
	195.364	236.78	208.883	223.02	208.556	221.792
		275.46	205.862	215	190.488	211.879
		213.336	244.222	236.893	182.17	188.987
		236.97	228.171	251.696	211.158	172.125
		239.389	230.073	201.531	205.249	205.589
			274.745		232.415
			245.218
Figure 5B	Hydroxyproline in skin (nmole / mg tissue)
	Control	Bleo + Vehicle	Bleo + Rimonabant (10 mg/kg)	Bleo + MRI-1867 (1 mg/kg)	Bleo + MRI-1867 (3 mg/kg)	Bleo + MRI-1867 (10 mg/kg)
	177.624	187.503	207.223	178.971	163.295	118.508
	72.0618	183.207	217.101	197.222	192.279	180.868
	158.315	209.324	78.244	174.425	169.965	188.186
	111	167.257	209.473	157.21	188.399	142.568
	160	216.791	188.596	177.134	204.834	159.603
	117	163.726	192.904	181.355	166.367	157.79
		204.179	190.365	192.884	197.971	116.71
		182.213	166.584	160.884	160.12	166.736
			169.922		164.152
			168.831		185.302
Figure 5C	Levels of Anandamide in skin (fmol/mg tissue)
	Control	Bleo + Vehicle	Bleo + Rimonabant (10 mg/kg)	Bleo + MRI-1867 (1 mg/kg)	Bleo + MRI-1867 (3 mg/kg)	Bleo + MRI-1867 (10 mg/kg)
	4.72	20.78	5.23	7.24	14.14	6.13
	6.92	17.41	6.31	6.94	10.79	11.35
	9	12.97	10.73	10.95	5.56	7.55
	9.03	16.57	11.02	14.33	8.65	5.4
		30.7	15.05	16.6	9.76	10.49
		10.49	5.22	9.53	7.53	9.94
		20.05	9.56	17.61	3.69	8.18
		11.97	10.28	10.24	4.78	7.23
					5.58
	Levels of 2-AG in skin (pmol/mg tissue)
	Control	Bleo + Vehicle	Bleo + Rimonabant (10 mg/kg)	Bleo + MRI-1867 (1 mg/kg)	Bleo + MRI-1867 (3 mg/kg)	Bleo + MRI-1867 (10 mg/kg)
	1310	3295	3012	3041	2631	1960
	2063	3689	2862	2697	2867	2551
	1391	3285	2578	2926	2875	2992
	1885	2412	2086	2675	2956	2791
		3155	2230	2540	2734	2118
		2588	2584	3100	3271	1929
		2549	2410	3393	2777	2819
		2452	2327	2961	3169	2364
					2948
